# Supplementary material for: Spatio-Temporal History of HIV-1 CRF35_AD in Afghanistan and Iran
Source: PLoS One. 2016 Jun 9;11(6):e0156499. doi: 10.1371/journal.pone.0156499 (PMC4900578; doi:10.1371/journal.pone.0156499)
Supplement: S4 Table — (XLSX) [file pone.0156499.s011.xlsx]

## Sheet: Table S4
S4 Table. Accession numbers of HIV-1 sequences used in this study
CRF35_AD
				gag_1
Accession Number	Sampling Country	Sampling City	Sampling Year	Risk Group	Gender	Educational Level	Niddle Sharing	Having Unprotected Sex/Multiple Sexual Partners	History of Imprisonment	Travel History (Live or Work Outside the Home Country)
EF158040	Afghanistan	Kabul	2005	IV Drug User	Male	No Formal Education	Yes	Yes	Yes	Yes (To Iran and Pakistan in the past 10 years)
EF158041	Afghanistan	Kabul	2005	IV Drug User	Male	No Formal Education	Yes	Yes	Yes	Yes (To Iran and Pakistan in the past 10 years)
EF158042	Afghanistan	Kabul	2005	IV Drug User	Male	No Formal Education	Yes	Yes	Yes	Yes (To Iran and Pakistan in the past 10 years)
EF158043	Afghanistan	Kabul	2005	IV Drug User	Male	No Formal Education	Yes	Yes	Yes	Yes (To Iran and Pakistan in the past 10 years)
GQ477442	Afghanistan	Kabul	2006	IV Drug User	Male	Unknown	Yes	Yes	Unknown	Yes (to the neighboring countries)
GQ477443	Afghanistan	Herat	2006	IV Drug User	Male	Unknown	Yes	Yes	Unknown	Yes (to the neighboring countries)
GQ477444	Afghanistan	Herat	2006	IV Drug User	Male	Unknown	Yes	Yes	Unknown	Yes (to the neighboring countries)
GQ477445	Afghanistan	Herat	2006	IV Drug User	Male	Unknown	Yes	Yes	Unknown	Yes (to the neighboring countries)
GQ477446	Afghanistan	Herat	2007	IV Drug User	Male	Unknown	Yes	Yes	Unknown	Yes (to the neighboring countries)
GQ477448	Afghanistan	Herat	2007	IV Drug User	Male	Unknown	Yes	Yes	Unknown	Yes (to the neighboring countries)
GQ477449	Afghanistan	Herat	2007	IV Drug User	Male	Unknown	Yes	Yes	Unknown	Yes (to the neighboring countries)
GQ477450	Afghanistan	Herat	2006	IV Drug User	Male	Unknown	Yes	Yes	Unknown	Yes (to the neighboring countries)
GQ477451	Afghanistan	Herat	2006	IV Drug User	Male	Unknown	Yes	Yes	Unknown	Yes (to the neighboring countries)
AB703617	Iran	Tehran	2010	IV Drug User	Male	Unknown	Yes	Yes	Unknown	Unknown
AB703608	Iran	Tehran	2010	Heterosexual	Male	Unknown	No	Yes	Unknown	Unknown
AB703609	Iran	Tehran	2011	Heterosexual	Male	Unknown	No	Yes	Unknown	Unknown
AB703610	Iran	Tehran	2011	Heterosexual	Female	Unknown	No	Yes	Unknown	Unknown
AB703611	Iran	Tehran	2011	IV Drug User	Male	Unknown	Yes	Yes	Unknown	Unknown
AB703612	Iran	Tehran	2011	IV Drug User	Male	Unknown	Yes	Yes	Unknown	Unknown
AB703613	Iran	Tehran	2011	Heterosexual	Female	Unknown	No	Yes	Unknown	Unknown
AB703614	Iran	Tehran	2011	IV Drug User	Male	Unknown	Yes	Yes	Unknown	Unknown
AB703615	Iran	Tehran	2010	IV Drug User	Male	Unknown	Yes	Yes	Unknown	Unknown
AB716096	Iran	Tehran	2010	IV Drug User	Male	Unknown	Yes	Yes	Unknown	Unknown
AB716097	Iran	Tehran	2010	IV Drug User	Male	Unknown	Yes	Yes	Unknown	Unknown
AB716098	Iran	Tehran	2010	IV Drug User	Male	Unknown	Yes	Yes	Unknown	Unknown
AB716099	Iran	Tehran	2010	IV Drug User	Male	Unknown	Yes	Yes	Unknown	Unknown
AB716101	Iran	Tehran	2010	IV Drug User	Male	Unknown	Yes	Yes	Unknown	Unknown
AB716102	Iran	Tehran	2010	IV Drug User	Male	Unknown	Yes	Yes	Unknown	Unknown
AB716104	Iran	Tehran	2010	IV Drug User	Male	Unknown	Yes	Yes	Unknown	Unknown
AB716105	Iran	Tehran	2010	IV Drug User	Male	Unknown	Yes	Yes	Unknown	Unknown
AB716106	Iran	Tehran	2010	IV Drug User	Male	Unknown	Yes	Yes	Unknown	Unknown
AB716107	Iran	Tehran	2010	IV Drug User	Male	Unknown	Yes	Yes	Unknown	Unknown
AB716108	Iran	Tehran	2010	IV Drug User	Male	Unknown	Yes	Yes	Unknown	Unknown
AB716109	Iran	Tehran	2010	IV Drug User	Male	Unknown	Yes	Yes	Unknown	Unknown
AB716111	Iran	Tehran	2010	IV Drug User	Male	Unknown	Yes	Yes	Unknown	Unknown
AB716113	Iran	Tehran	2010	IV Drug User	Male	Unknown	Yes	Yes	Unknown	Unknown
AB716114	Iran	Tehran	2011	IV Drug User	Male	Unknown	Yes	Yes	Unknown	Unknown
AB716115	Iran	Tehran	2011	Heterosexual	Female	Unknown	No	Yes	Unknown	Unknown
AB716117	Iran	Tehran	2011	Heterosexual	Female	Unknown	No	Yes	Unknown	Unknown
AB716118	Iran	Tehran	2011	Heterosexual	Female	Unknown	No	Yes	Unknown	Unknown
AB716120	Iran	Tehran	2011	Heterosexual	Male	Unknown	No	Yes	Unknown	Unknown
AB716122	Iran	Tehran	2011	Heterosexual	Male	Unknown	No	Yes	Unknown	Unknown
AB716124	Iran	Tehran	2011	Heterosexual	Male	Unknown	No	Yes	Unknown	Unknown
AB716126	Iran	Tehran	2011	From IDU husband	Female	Unknown	No	Unknown	Unknown	Unknown
AB716127	Iran	Tehran	2011	From IDU husband	Female	Unknown	No	Unknown	Unknown	Unknown
AB716128	Iran	Tehran	2011	From IDU husband	Female	Unknown	No	Unknown	Unknown	Unknown
AB716129	Iran	Tehran	2011	From IDU husband	Female	Unknown	No	Unknown	Unknown	Unknown
AB716131	Iran	Tehran	2011	From IDU husband	Female	Unknown	No	Unknown	Unknown	Unknown
AB716133	Iran	Tehran	2010	From IDU husband	Female	Unknown	No	Unknown	Unknown	Unknown
AB716134	Iran	Tehran	2010	From IDU husband	Female	Unknown	No	Unknown	Unknown	Unknown
AB716135	Iran	Tehran	2010	From IDU husband	Female	Unknown	No	Unknown	Unknown	Unknown
AB716137	Iran	Tehran	2010	From IDU wife	Male	Unknown	No	Yes	Unknown	Unknown
HQ233645	Iran	Tehran	2009	Unknown	Unknown	Unknown	Unknown	Unknown	Unknown	Unknown
AY693902	Iran	Tehran	2002	IV Drug User	Male	Unknown	Yes	Yes	Unknown	Unknown
AY693895	Iran	Tehran	2002	IV Drug User	Male	Unknown	Yes	Yes	Unknown	Unknown
AY693886	Iran	Tehran	2002	IV Drug User	Male	Unknown	Yes	Yes	Unknown	Unknown
AY693880	Iran	Tehran	2002	IV Drug User	Male	Unknown	Yes	Yes	Unknown	Unknown
AY693872	Iran	Tehran	2002	IV Drug User	Male	Unknown	Yes	Yes	Unknown	Unknown
AY693862	Iran	Tehran	2002	IV Drug User	Male	Unknown	Yes	Yes	Unknown	Unknown
AY693851	Iran	Tehran	2002	IV Drug User	Male	Unknown	Yes	Yes	Unknown	Unknown
AY693842	Iran	Tehran	2002	IV Drug User	Male	Unknown	Yes	Yes	Unknown	Unknown
AB716203	Iran	Tehran	2010	Unknown	Unknown	Unknown	Unknown	Unknown	Unknown	Unknown
AB716141	Iran	Tehran	2010	Unknown	Unknown	Unknown	Unknown	Unknown	Unknown	Unknown
AB716139	Iran	Tehran	2010	Unknown	Unknown	Unknown	Unknown	Unknown	Unknown	Unknown
				gag_2
AB703607	Iran	Tehran	2010	IV Drug User	Male	Unknown	Yes	Yes	Unknown	Unknown
AB703608	Iran	Tehran	2010	Heterosexual	Male	Unknown	No	Yes	Unknown	Unknown
AB703609	Iran	Tehran	2011	Heterosexual	Male	Unknown	No	Yes	Unknown	Unknown
AB703610	Iran	Tehran	2011	Heterosexual	Male	Unknown	No	Yes	Unknown	Unknown
AB703611	Iran	Tehran	2011	IV Drug User	Male	Unknown	Yes	Yes	Unknown	Unknown
AB703612	Iran	Tehran	2011	IV Drug User	Male	Unknown	Yes	Yes	Unknown	Unknown
AB703613	Iran	Tehran	2011	Heterosexual	Male	Unknown	No	Yes	Unknown	Unknown
AB703614	Iran	Tehran	2011	IV Drug User	Male	Unknown	Yes	Yes	Unknown	Unknown
AB703615	Iran	Tehran	2010	IV Drug User	Male	Unknown	Yes	Yes	Unknown	Unknown
DQ788550	Iran	Tehran	2005	IV Drug User	Male	Unknown	Yes	Yes	Unknown	Unknown
DQ788551	Iran	Tehran	2005	IV Drug User	Male	Unknown	Yes	Yes	Unknown	Unknown
DQ788552	Iran	Tehran	2005	IV Drug User	Male	Unknown	Yes	Yes	Unknown	Unknown
DQ788553	Iran	Tehran	2005	IV Drug User	Male	Unknown	Yes	Yes	Unknown	Unknown
DQ788554	Iran	Tehran	2005	IV Drug User	Male	Unknown	Yes	Yes	Unknown	Unknown
DQ788555	Iran	Tehran	2005	IV Drug User	Male	Unknown	Yes	Yes	Unknown	Unknown
DQ788556	Iran	Tehran	2005	IV Drug User	Male	Unknown	Yes	Yes	Unknown	Unknown
DQ788557	Iran	Tehran	2005	IV Drug User	Male	Unknown	Yes	Yes	Unknown	Unknown
DQ788558	Iran	Tehran	2005	IV Drug User	Male	Unknown	Yes	Yes	Unknown	Unknown
DQ788559	Iran	Tehran	2005	IV Drug User	Male	Unknown	Yes	Yes	Unknown	Unknown
DQ788560	Iran	Tehran	2005	IV Drug User	Male	Unknown	Yes	Yes	Unknown	Unknown
EF158040	Afghanistan	Kabul	2005	IV Drug User	Male	No Formal Education	Yes	Yes	Yes	Yes (To Iran and Pakistan in the past 10 years)
EF158041	Afghanistan	Kabul	2005	IV Drug User	Male	No Formal Education	Yes	Yes	Yes	Yes (To Iran and Pakistan in the past 10 years)
EF158042	Afghanistan	Kabul	2005	IV Drug User	Male	No Formal Education	Yes	Yes	Yes	Yes (To Iran and Pakistan in the past 10 years)
EF158043	Afghanistan	Kabul	2005	IV Drug User	Male	No Formal Education	Yes	Yes	Yes	Yes (To Iran and Pakistan in the past 10 years)
GQ477442	Afghanistan	Herat	2006	IV Drug User	Male	Unknown	Yes	Yes	Unknown	Yes (to the neighboring countries)
GQ477443	Afghanistan	Herat	2006	IV Drug User	Male	Unknown	Yes	Yes	Unknown	Yes (to the neighboring countries)
GQ477444	Afghanistan	Herat	2006	IV Drug User	Male	Unknown	Yes	Yes	Unknown	Yes (to the neighboring countries)
GQ477445	Afghanistan	Herat	2006	IV Drug User	Male	Unknown	Yes	Yes	Unknown	Yes (to the neighboring countries)
GQ477446	Afghanistan	Herat	2007	IV Drug User	Male	Unknown	Yes	Yes	Unknown	Yes (to the neighboring countries)
GQ477448	Afghanistan	Herat	2007	IV Drug User	Male	Unknown	Yes	Yes	Unknown	Yes (to the neighboring countries)
GQ477449	Afghanistan	Herat	2007	IV Drug User	Male	Unknown	Yes	Yes	Unknown	Yes (to the neighboring countries)
GQ477450	Afghanistan	Herat	2006	IV Drug User	Male	Unknown	Yes	Yes	Unknown	Yes (to the neighboring countries)
GQ477451	Afghanistan	Herat	2006	IV Drug User	Male	Unknown	Yes	Yes	Unknown	Yes (to the neighboring countries)
JF808140	Afghanistan	Afghan Refugees living in Karachi	2009	IV Drug User	Male	No Formal Education	Yes	Yes	Unknown	Yest (to Pakistan)
JF808142	Afghanistan	Afghan Refugees living in Karachi	2009	IV Drug User	Male	No Formal Education	Yes	Yes	Unknown	Yest (to Pakistan)
JF808143	Afghanistan	Afghan Refugees living in Karachi	2009	IV Drug User	Male	No Formal Education	Yes	Yes	Unknown	Yest (to Pakistan)
				pol_1
AB703607	Iran	Tehran	2010	IV Drug User	Male	Unknown	Yes	Yes	Unknown	Unknown
AB716096	Iran	Tehran	2010	IV Drug User	Male	Unknown	Yes	Yes	Unknown	Unknown
AB716097	Iran	Tehran	2010	IV Drug User	Male	Unknown	Yes	Yes	Unknown	Unknown
AB716098	Iran	Tehran	2010	IV Drug User	Male	Unknown	Yes	Yes	Unknown	Unknown
AB716099	Iran	Tehran	2010	IV Drug User	Male	Unknown	Yes	Yes	Unknown	Unknown
AB716100	Iran	Tehran	2010	IV Drug User	Male	Unknown	Yes	Unknown	Unknown	Unknown
AB716101	Iran	Tehran	2010	IV Drug User	Male	Unknown	Yes	Yes	Unknown	Unknown
AB716102	Iran	Tehran	2010	IV Drug User	Male	Unknown	Yes	Yes	Unknown	Unknown
AB703608	Iran	Tehran	2010	Heterosexual	Male	Unknown	No	Yes	Unknown	Unknown
AB716104	Iran	Tehran	2010	IV Drug User	Male	Unknown	Yes	Yes	Unknown	Unknown
AB716105	Iran	Tehran	2010	IV Drug User	Male	Unknown	Yes	Yes	Unknown	Unknown
AB716106	Iran	Tehran	2010	IV Drug User	Male	Unknown	Yes	Yes	Unknown	Unknown
AB716107	Iran	Tehran	2010	IV Drug User	Male	Unknown	Yes	Yes	Unknown	Unknown
AB716108	Iran	Tehran	2010	IV Drug User	Male	Unknown	Yes	Yes	Unknown	Unknown
AB716109	Iran	Tehran	2010	IV Drug User	Male	Unknown	Yes	Yes	Unknown	Unknown
AB716110	Iran	Tehran	2010	IV Drug User	Male	Unknown	Yes	Yes	Unknown	Unknown
AB716111	Iran	Tehran	2010	IV Drug User	Male	Unknown	Yes	Yes	Unknown	Unknown
AB716112	Iran	Tehran	2010	IV Drug User	Male	Unknown	Yes	Yes	Unknown	Unknown
AB716113	Iran	Tehran	2010	IV Drug User	Male	Unknown	Yes	Yes	Unknown	Unknown
AB703615	Iran	Tehran	2010	IV Drug User	Male	Unknown	Yes	Yes	Unknown	Unknown
AB716133	Iran	Tehran	2010	From IDU husband	Female	Unknown	No	Unknown	Unknown	Unknown
AB716134	Iran	Tehran	2010	From IDU husband	Female	Unknown	No	Unknown	Unknown	Unknown
AB716135	Iran	Tehran	2010	From IDU husband	Female	Unknown	No	Unknown	Unknown	Unknown
AB716137	Iran	Tehran	2010	From IDU wife	Male	Unknown	No	Unknown	Unknown	Unknown
AB716139	Iran	Tehran	2010	Unknown	Unknown	Unknown	Unknown	Unknown	Unknown	Unknown
AB716140	Iran	Tehran	2010	Unknown	Unknown	Unknown	Unknown	Unknown	Unknown	Unknown
AB716141	Iran	Tehran	2010	Unknown	Unknown	Unknown	Unknown	Unknown	Unknown	Unknown
AB716114	Iran	Tehran	2011	IV Drug User	Female	Unknown	Yes	Unknown	Unknown	Unknown
AB716115	Iran	Tehran	2011	Heterosexual	Female	Unknown	No	Yes	Unknown	Unknown
AB703609	Iran	Tehran	2011	Heterosexual	Female	Unknown	No	Yes	Unknown	Unknown
AB716117	Iran	Tehran	2011	Heterosexual	Female	Unknown	No	Yes	Unknown	Unknown
AB716118	Iran	Tehran	2011	Heterosexual	Female	Unknown	No	Yes	Unknown	Unknown
AB716120	Iran	Tehran	2011	Heterosexual	Female	Unknown	No	Yes	Unknown	Unknown
AB703611	Iran	Tehran	2011	IV Drug User	Male	Unknown	Yes	Yes	Unknown	Unknown
AB716122	Iran	Tehran	2011	Heterosexual	Female	Unknown	No	Yes	Unknown	Unknown
AB703612	Iran	Tehran	2011	IV Drug User	Male	Unknown	Yes	Yes	Unknown	Unknown
AB703610	Iran	Tehran	2011	Heterosexual	Female	Unknown	No	Yes	Unknown	Unknown
AB716124	Iran	Tehran	2011	Heterosexual	Female	Unknown	No	Yes	Unknown	Unknown
AB703613	Iran	Tehran	2011	Heterosexual	Female	Unknown	No	Yes	Unknown	Unknown
AB716126	Iran	Tehran	2011	From IDU husband	Female	Unknown	No	Unknown	Unknown	Unknown
AB716127	Iran	Tehran	2011	From IDU husband	Female	Unknown	No	Unknown	Unknown	Unknown
AB716128	Iran	Tehran	2011	From IDU husband	Female	Unknown	No	Unknown	Unknown	Unknown
AB716129	Iran	Tehran	2011	From IDU husband	Female	Unknown	No	Unknown	Unknown	Unknown
AB703614	Iran	Tehran	2011	IV Drug User	Female	Unknown	Yes	Unknown	Unknown	Unknown
AB716131	Iran	Tehran	2011	From IDU husband	Female	Unknown	No	Unknown	Unknown	Unknown
KF544042	Iran	Tehran	2011	IV Drug User	Male	Unknown	Yes	Unknown	Unknown	Unknown
KF544045	Iran	Tehran	2011	IV Drug User	Male	Unknown	Yes	Unknown	Unknown	Unknown
KF544027	Iran	Tehran	2011	IV Drug User	Male	Unknown	Yes	Unknown	Unknown	Unknown
KF544051	Iran	Tehran	2011	IV Drug User	Male	Unknown	Yes	Unknown	Unknown	Unknown
KF544031	Iran	Tehran	2011	IV Drug User	Male	Unknown	Yes	Unknown	Unknown	Unknown
KF544048	Iran	Tehran	2011	IV Drug User	Male	Unknown	Yes	Unknown	Unknown	Unknown
KF544037	Iran	Tehran	2011	IV Drug User	Male	Unknown	Yes	Unknown	Unknown	Unknown
KF544044	Iran	Tehran	2011	IV Drug User	Male	Unknown	Yes	Unknown	Unknown	Unknown
KF544043	Iran	Tehran	2011	IV Drug User	Male	Unknown	Yes	Unknown	Unknown	Unknown
KF544053	Iran	Tehran	2011	IV Drug User	Male	Unknown	Yes	Unknown	Unknown	Unknown
KF544046	Iran	Tehran	2011	IV Drug User	Male	Unknown	Yes	Unknown	Unknown	Unknown
KF544060	Iran	Tehran	2011	IV Drug User	Male	Unknown	Yes	Unknown	Unknown	Unknown
KF544056	Iran	Tehran	2011	IV Drug User	Male	Unknown	Yes	Unknown	Unknown	Unknown
KF544063	Iran	Tehran	2011	IV Drug User	Male	Unknown	Yes	Unknown	Unknown	Unknown
KF544029	Iran	Tehran	2011	IV Drug User	Male	Unknown	Yes	Unknown	Unknown	Unknown
KF544057	Iran	Tehran	2011	IV Drug User	Male	Unknown	Yes	Unknown	Unknown	Unknown
KF544054	Iran	Tehran	2011	IV Drug User	Male	Unknown	Yes	Unknown	Unknown	Unknown
KF550023	Iran	Tehran	2011	IV Drug User	Male	Unknown	Yes	Unknown	Unknown	Unknown
KF544035	Iran	Tehran	2011	IV Drug User	Male	Unknown	Yes	Unknown	Unknown	Unknown
KF544049	Iran	Tehran	2011	IV Drug User	Male	Unknown	Yes	Unknown	Unknown	Unknown
KF544028	Iran	Tehran	2011	IV Drug User	Male	Unknown	Yes	Unknown	Unknown	Unknown
KF544024	Iran	Tehran	2011	IV Drug User	Male	Unknown	Yes	Unknown	Unknown	Unknown
KF544040	Iran	Tehran	2011	IV Drug User	Male	Unknown	Yes	Unknown	Unknown	Unknown
KF544025	Iran	Tehran	2011	IV Drug User	Male	Unknown	Yes	Unknown	Unknown	Unknown
KF544036	Iran	Tehran	2011	IV Drug User	Male	Unknown	Yes	Unknown	Unknown	Unknown
KF544033	Iran	Tehran	2011	IV Drug User	Male	Unknown	Yes	Unknown	Unknown	Unknown
KF544061	Iran	Tehran	2011	IV Drug User	Male	Unknown	Yes	Unknown	Unknown	Unknown
KF544039	Iran	Tehran	2011	IV Drug User	Male	Unknown	Yes	Unknown	Unknown	Unknown
KF544047	Iran	Tehran	2011	IV Drug User	Male	Unknown	Yes	Unknown	Unknown	Unknown
KF544062	Iran	Tehran	2011	IV Drug User	Male	Unknown	Yes	Unknown	Unknown	Unknown
KF544052	Iran	Tehran	2011	IV Drug User	Male	Unknown	Yes	Unknown	Unknown	Unknown
KF544038	Iran	Tehran	2011	IV Drug User	Male	Unknown	Yes	Unknown	Unknown	Unknown
KF544041	Iran	Tehran	2011	IV Drug User	Male	Unknown	Yes	Unknown	Unknown	Unknown
KF544026	Iran	Tehran	2011	IV Drug User	Male	Unknown	Yes	Unknown	Unknown	Unknown
KF544034	Iran	Tehran	2011	IV Drug User	Male	Unknown	Yes	Unknown	Unknown	Unknown
KF544032	Iran	Tehran	2011	IV Drug User	Male	Unknown	Yes	Unknown	Unknown	Unknown
KF544084	Iran	Tehran	2012	IV Drug User	Male	Unknown	Yes	Unknown	Unknown	Unknown
KF544085	Iran	Tehran	2012	IV Drug User	Male	Unknown	Yes	Unknown	Unknown	Unknown
KF544086	Iran	Tehran	2012	IV Drug User	Male	Unknown	Yes	Unknown	Unknown	Unknown
KF544087	Iran	Tehran	2012	IV Drug User	Male	Unknown	Yes	Unknown	Unknown	Unknown
KF544088	Iran	Tehran	2012	IV Drug User	Male	Unknown	Yes	Unknown	Unknown	Unknown
KF544064	Iran	Tehran	2012	IV Drug User	Male	Unknown	Yes	Unknown	Unknown	Unknown
KF544065	Iran	Tehran	2012	IV Drug User	Male	Unknown	Yes	Unknown	Unknown	Unknown
KF544066	Iran	Tehran	2012	IV Drug User	Male	Unknown	Yes	Unknown	Unknown	Unknown
KF544068	Iran	Tehran	2012	IV Drug User	Male	Unknown	Yes	Unknown	Unknown	Unknown
KF544069	Iran	Tehran	2012	IV Drug User	Male	Unknown	Yes	Unknown	Unknown	Unknown
KF544070	Iran	Tehran	2012	IV Drug User	Male	Unknown	Yes	Unknown	Unknown	Unknown
KF544071	Iran	Tehran	2012	Sex Worker	Female	Unknown	No	Unknown	Unknown	Unknown
KF544072	Iran	Tehran	2012	Sex Worker	Female	Unknown	No	Unknown	Unknown	Unknown
KF544073	Iran	Tehran	2012	Sex Worker	Female	Unknown	No	Unknown	Unknown	Unknown
KF544074	Iran	Tehran	2012	Sex Worker	Female	Unknown	No	Unknown	Unknown	Unknown
KF544076	Iran	Tehran	2012	Sex Worker	Female	Unknown	No	Unknown	Unknown	Unknown
KF544077	Iran	Tehran	2012	Sex Worker	Female	Unknown	No	Unknown	Unknown	Unknown
KF544078	Iran	Tehran	2012	Sex Worker	Female	Unknown	No	Unknown	Unknown	Unknown
KF544079	Iran	Tehran	2012	Sex Worker	Female	Unknown	No	Unknown	Unknown	Unknown
KF544080	Iran	Tehran	2012	Sex Worker	Female	Unknown	No	Unknown	Unknown	Unknown
KF544081	Iran	Tehran	2012	Sex Worker	Female	Unknown	No	Unknown	Unknown	Unknown
KF544082	Iran	Tehran	2012	Sex Worker	Female	Unknown	No	Unknown	Unknown	Unknown
EF158040	Afghanistan	Kabul	2005	IV Drug User	Male	No Formal Education	Yes	Yes	Yes	Yes (To Iran and Pakistan in the past 10 years)
EF158041	Afghanistan	Kabul	2005	IV Drug User	Male	No Formal Education	Yes	Yes	Yes	Yes (To Iran and Pakistan in the past 10 years)
EF158042	Afghanistan	Kabul	2005	IV Drug User	Male	No Formal Education	Yes	Yes	Yes	Yes (To Iran and Pakistan in the past 10 years)
EF158043	Afghanistan	Kabul	2005	IV Drug User	Male	No Formal Education	Yes	Yes	Yes	Yes (To Iran and Pakistan in the past 10 years)
GQ477442	Afghanistan	Herat	2006	IV Drug User	Male	Unknown	Yes	Yes	Unknown	Yes (to the neighboring countries)
GQ477443	Afghanistan	Herat	2006	IV Drug User	Male	Unknown	Yes	Yes	Unknown	Yes (to the neighboring countries)
GQ477444	Afghanistan	Herat	2006	IV Drug User	Male	Unknown	Yes	Yes	Unknown	Yes (to the neighboring countries)
GQ477445	Afghanistan	Herat	2006	IV Drug User	Male	Unknown	Yes	Yes	Unknown	Yes (to the neighboring countries)
GQ477446	Afghanistan	Herat	2007	IV Drug User	Male	Unknown	Yes	Yes	Unknown	Yes (to the neighboring countries)
GQ477448	Afghanistan	Herat	2007	IV Drug User	Male	Unknown	Yes	Yes	Unknown	Yes (to the neighboring countries)
GQ477449	Afghanistan	Herat	2007	IV Drug User	Male	Unknown	Yes	Yes	Unknown	Yes (to the neighboring countries)
GQ477450	Afghanistan	Herat	2006	IV Drug User	Male	Unknown	Yes	Yes	Unknown	Yes (to the neighboring countries)
GQ477451	Afghanistan	Herat	2006	IV Drug User	Male	Unknown	Yes	Yes	Unknown	Yes (to the neighboring countries)
				pol_2
AB703607	Iran	Tehran	2010	IV Drug User	Male	Unknown	Yes	Unknown	Unknown	Unknown
AB703608	Iran	Tehran	2010	Heterosexual	Male	Unknown	No	Unknown	Unknown	Unknown
AB703609	Iran	Tehran	2011	Heterosexual	Male	Unknown	No	Unknown	Unknown	Unknown
AB703610	Iran	Tehran	2011	Heterosexual	Male	Unknown	No	Unknown	Unknown	Unknown
AB703611	Iran	Tehran	2011	IV Drug User	Male	Unknown	Yes	Unknown	Unknown	Unknown
AB703612	Iran	Tehran	2011	IV Drug User	Male	Unknown	Yes	Unknown	Unknown	Unknown
AB703613	Iran	Tehran	2011	Heterosexual	Male	Unknown	No	Unknown	Unknown	Unknown
AB703614	Iran	Tehran	2011	IV Drug User	Male	Unknown	Yes	Unknown	Unknown	Unknown
AB703615	Iran	Tehran	2010	IV Drug User	Male	Unknown	Yes	Unknown	Unknown	Unknown
AB716096	Iran	Tehran	2010	IV Drug User	Male	Unknown	Yes	Unknown	Unknown	Unknown
AB716097	Iran	Tehran	2010	IV Drug User	Male	Unknown	Yes	Unknown	Unknown	Unknown
AB716098	Iran	Tehran	2010	IV Drug User	Male	Unknown	Yes	Unknown	Unknown	Unknown
AB716099	Iran	Tehran	2010	IV Drug User	Male	Unknown	Yes	Unknown	Unknown	Unknown
AB716100	Iran	Tehran	2010	IV Drug User	Male	Unknown	Yes	Unknown	Unknown	Unknown
AB716101	Iran	Tehran	2010	IV Drug User	Male	Unknown	Yes	Unknown	Unknown	Unknown
AB716102	Iran	Tehran	2010	IV Drug User	Male	Unknown	Yes	Unknown	Unknown	Unknown
AB716103	Iran	Tehran	2010	Heterosexual	Male	Unknown	No	Unknown	Unknown	Unknown
AB716104	Iran	Tehran	2010	IV Drug User	Male	Unknown	Yes	Unknown	Unknown	Unknown
AB716105	Iran	Tehran	2010	IV Drug User	Male	Unknown	Yes	Unknown	Unknown	Unknown
AB716106	Iran	Tehran	2010	IV Drug User	Male	Unknown	Yes	Unknown	Unknown	Unknown
AB716107	Iran	Tehran	2010	IV Drug User	Male	Unknown	Yes	Unknown	Unknown	Unknown
AB716108	Iran	Tehran	2010	IV Drug User	Male	Unknown	Yes	Unknown	Unknown	Unknown
AB716109	Iran	Tehran	2010	IV Drug User	Male	Unknown	Yes	Unknown	Unknown	Unknown
AB716110	Iran	Tehran	2010	IV Drug User	Male	Unknown	Yes	Unknown	Unknown	Unknown
AB716111	Iran	Tehran	2010	IV Drug User	Male	Unknown	Yes	Unknown	Unknown	Unknown
AB716112	Iran	Tehran	2010	IV Drug User	Male	Unknown	Yes	Unknown	Unknown	Unknown
AB716113	Iran	Tehran	2010	IV Drug User	Male	Unknown	Yes	Unknown	Unknown	Unknown
AB716114	Iran	Tehran	2011	IV Drug User	Male	Unknown	Yes	Unknown	Unknown	Unknown
AB716115	Iran	Tehran	2011	Heterosexual	Female	Unknown	No	Unknown	Unknown	Unknown
AB716116	Iran	Tehran	2011	Heterosexual	Female	Unknown	No	Unknown	Unknown	Unknown
AB716117	Iran	Tehran	2011	Heterosexual	Female	Unknown	No	Unknown	Unknown	Unknown
AB716118	Iran	Tehran	2011	Heterosexual	Female	Unknown	No	Unknown	Unknown	Unknown
AB716119	Iran	Tehran	2011	Heterosexual	Male	Unknown	No	Unknown	Unknown	Unknown
AB716120	Iran	Tehran	2011	Heterosexual	Male	Unknown	No	Unknown	Unknown	Unknown
AB716121	Iran	Tehran	2011	IV Drug User	Male	Unknown	Yes	Unknown	Unknown	Unknown
AB716122	Iran	Tehran	2011	Heterosexual	Male	Unknown	No	Unknown	Unknown	Unknown
AB716123	Iran	Tehran	2011	IV Drug User	Male	Unknown	Yes	Unknown	Unknown	Unknown
AB716124	Iran	Tehran	2011	Heterosexual	Male	Unknown	No	Unknown	Unknown	Unknown
AB716125	Iran	Tehran	2011	Heterosexual	Female	Unknown	No	Unknown	Unknown	Unknown
AB716126	Iran	Tehran	2011	From IDU husband	Female	Unknown	No	Unknown	Unknown	Unknown
AB716127	Iran	Tehran	2011	From IDU husband	Female	Unknown	No	Unknown	Unknown	Unknown
AB716128	Iran	Tehran	2011	From IDU husband	Female	Unknown	No	Unknown	Unknown	Unknown
AB716129	Iran	Tehran	2011	From IDU husband	Female	Unknown	No	Unknown	Unknown	Unknown
AB716130	Iran	Tehran	2011	IV Drug User	Female	Unknown	Yes	Unknown	Unknown	Unknown
AB716131	Iran	Tehran	2011	From IDU husband	Female	Unknown	No	Unknown	Unknown	Unknown
AB716132	Iran	Tehran	2010	IV Drug User	Male	Unknown	Yes	Unknown	Unknown	Unknown
AB716133	Iran	Tehran	2010	From IDU husband	Female	Unknown	No	Unknown	Unknown	Unknown
AB716134	Iran	Tehran	2010	From IDU husband	Female	Unknown	No	Unknown	Unknown	Unknown
AB716135	Iran	Tehran	2010	From IDU husband	Female	Unknown	No	Unknown	Unknown	Unknown
AB716137	Iran	Tehran	2010	From IDU wife	Male	Unknown	No	Unknown	Unknown	Unknown
HQ233645	Iran	Tehran	2009	Unknown	Unknown	Unknown	Unknown	Unknown	Unknown	Unknown
AY693902	Iran	Tehran	2002	IV Drug User	Male	Unknown	Yes	Unknown	Unknown	Unknown
AY693895	Iran	Tehran	2002	IV Drug User	Male	Unknown	Yes	Unknown	Unknown	Unknown
AY693886	Iran	Tehran	2002	IV Drug User	Male	Unknown	Yes	Unknown	Unknown	Unknown
AY693880	Iran	Tehran	2002	IV Drug User	Male	Unknown	Yes	Unknown	Unknown	Unknown
AY693872	Iran	Tehran	2002	IV Drug User	Male	Unknown	Yes	Unknown	Unknown	Unknown
AY693862	Iran	Tehran	2002	IV Drug User	Male	Unknown	Yes	Unknown	Unknown	Unknown
AY693851	Iran	Tehran	2002	IV Drug User	Male	Unknown	Yes	Unknown	Unknown	Unknown
AY693842	Iran	Tehran	2002	IV Drug User	Male	Unknown	Yes	Unknown	Unknown	Unknown
AB716203	Iran	Tehran	2010	Unknown	Unknown	Unknown	Unknown	Unknown	Unknown	Unknown
AB716141	Iran	Tehran	2010	Unknown	Unknown	Unknown	Unknown	Unknown	Unknown	Unknown
AB716139	Iran	Tehran	2010	Unknown	Unknown	Unknown	Unknown	Unknown	Unknown	Unknown
AB716140	Iran	Tehran	2010	Unknown	Unknown	Unknown	Unknown	Unknown	Unknown	Unknown
KF544084	Iran	Tehran	2012	IV Drug User	Male	Unknown	Unknown	Unknown	Unknown	Unknown
KF544085	Iran	Tehran	2012	IV Drug User	Male	Unknown	Unknown	Unknown	Unknown	Unknown
KF544086	Iran	Tehran	2012	IV Drug User	Male	Unknown	Unknown	Unknown	Unknown	Unknown
KF544087	Iran	Tehran	2012	IV Drug User	Male	Unknown	Unknown	Unknown	Unknown	Unknown
KF544088	Iran	Tehran	2012	IV Drug User	Male	Unknown	Unknown	Unknown	Unknown	Unknown
GQ243705	Iran		2007	Unknown	Unknown	Unknown	Unknown	Unknown	Unknown	Unknown
GQ243706	Iran		2007	Unknown	Unknown	Unknown	Unknown	Unknown	Unknown	Unknown
GQ243707	Iran		2007	Unknown	Unknown	Unknown	Unknown	Unknown	Unknown	Unknown
GQ243708	Iran		2007	Unknown	Unknown	Unknown	Unknown	Unknown	Unknown	Unknown
GQ273945	Iran		2008	Unknown	Unknown	Unknown	Unknown	Unknown	Unknown	Unknown
GQ273946	Iran		2008	Unknown	Unknown	Unknown	Unknown	Unknown	Unknown	Unknown
GQ273947	Iran		2008	Unknown	Unknown	Unknown	Unknown	Unknown	Unknown	Unknown
GQ273948	Iran		2008	Unknown	Unknown	Unknown	Unknown	Unknown	Unknown	Unknown
GQ273949	Iran		2008	Unknown	Unknown	Unknown	Unknown	Unknown	Unknown	Unknown
GQ273950	Iran		2008	Unknown	Unknown	Unknown	Unknown	Unknown	Unknown	Unknown
GQ273951	Iran		2008	Unknown	Unknown	Unknown	Unknown	Unknown	Unknown	Unknown
GQ273952	Iran		2008	Unknown	Unknown	Unknown	Unknown	Unknown	Unknown	Unknown
GQ273953	Iran		2008	Unknown	Unknown	Unknown	Unknown	Unknown	Unknown	Unknown
GQ273954	Iran		2008	Unknown	Unknown	Unknown	Unknown	Unknown	Unknown	Unknown
GQ273955	Iran		2008	Unknown	Unknown	Unknown	Unknown	Unknown	Unknown	Unknown
GQ273956	Iran		2008	Unknown	Unknown	Unknown	Unknown	Unknown	Unknown	Unknown
GQ273957	Iran		2008	Unknown	Unknown	Unknown	Unknown	Unknown	Unknown	Unknown
GQ273958	Iran		2008	Unknown	Unknown	Unknown	Unknown	Unknown	Unknown	Unknown
GQ273959	Iran		2008	Unknown	Unknown	Unknown	Unknown	Unknown	Unknown	Unknown
GQ273960	Iran		2008	Unknown	Unknown	Unknown	Unknown	Unknown	Unknown	Unknown
GQ274861	Iran		2008	Unknown	Unknown	Unknown	Unknown	Unknown	Unknown	Unknown
GQ274862	Iran		2008	Unknown	Unknown	Unknown	Unknown	Unknown	Unknown	Unknown
GQ274863	Iran		2008	Unknown	Unknown	Unknown	Unknown	Unknown	Unknown	Unknown
GQ274864	Iran		2008	Unknown	Unknown	Unknown	Unknown	Unknown	Unknown	Unknown
GQ274865	Iran		2008	Unknown	Unknown	Unknown	Unknown	Unknown	Unknown	Unknown
GQ274866	Iran		2008	Unknown	Unknown	Unknown	Unknown	Unknown	Unknown	Unknown
GQ274867	Iran		2008	Unknown	Unknown	Unknown	Unknown	Unknown	Unknown	Unknown
GQ274868	Iran		2008	Unknown	Unknown	Unknown	Unknown	Unknown	Unknown	Unknown
GQ274869	Iran		2008	Unknown	Unknown	Unknown	Unknown	Unknown	Unknown	Unknown
GQ274870	Iran		2008	Unknown	Unknown	Unknown	Unknown	Unknown	Unknown	Unknown
GQ274871	Iran		2008	Unknown	Unknown	Unknown	Unknown	Unknown	Unknown	Unknown
GQ274872	Iran		2008	Unknown	Unknown	Unknown	Unknown	Unknown	Unknown	Unknown
GQ274873	Iran		2008	Unknown	Unknown	Unknown	Unknown	Unknown	Unknown	Unknown
GQ274874	Iran		2008	Unknown	Unknown	Unknown	Unknown	Unknown	Unknown	Unknown
GQ274875	Iran		2008	Unknown	Unknown	Unknown	Unknown	Unknown	Unknown	Unknown
GQ274876	Iran		2008	Unknown	Unknown	Unknown	Unknown	Unknown	Unknown	Unknown
GQ274877	Iran		2008	Unknown	Unknown	Unknown	Unknown	Unknown	Unknown	Unknown
GQ274878	Iran		2008	Unknown	Unknown	Unknown	Unknown	Unknown	Unknown	Unknown
GQ853425	Iran		2009	Unknown	Unknown	Unknown	Unknown	Unknown	Unknown	Unknown
GQ853426	Iran		2009	Unknown	Unknown	Unknown	Unknown	Unknown	Unknown	Unknown
GQ853427	Iran		2009	Unknown	Unknown	Unknown	Unknown	Unknown	Unknown	Unknown
GQ853428	Iran		2009	Unknown	Unknown	Unknown	Unknown	Unknown	Unknown	Unknown
JQ434698	Iran		2010	Unknown	Unknown	Unknown	Unknown	Unknown	Unknown	Unknown
JQ434698	Iran		2011	Unknown	Unknown	Unknown	Unknown	Unknown	Unknown	Unknown
JQ434699	Iran		2009	Unknown	Unknown	Unknown	Unknown	Unknown	Unknown	Unknown
JQ434709	Iran		2009	Unknown	Unknown	Unknown	Unknown	Unknown	Unknown	Unknown
JQ434702	Iran		2009	Unknown	Unknown	Unknown	Unknown	Unknown	Unknown	Unknown
JQ434703	Iran		2009	Unknown	Unknown	Unknown	Unknown	Unknown	Unknown	Unknown
JQ434704	Iran		2009	Unknown	Unknown	Unknown	Unknown	Unknown	Unknown	Unknown
JQ434705	Iran		2009	Unknown	Unknown	Unknown	Unknown	Unknown	Unknown	Unknown
JQ434706	Iran		2009	Unknown	Unknown	Unknown	Unknown	Unknown	Unknown	Unknown
JQ434707	Iran		2009	Unknown	Unknown	Unknown	Unknown	Unknown	Unknown	Unknown
JQ434708	Iran		2009	Unknown	Unknown	Unknown	Unknown	Unknown	Unknown	Unknown
JQ434709	Iran		2011	Unknown	Unknown	Unknown	Unknown	Unknown	Unknown	Unknown
JQ434710	Iran		2011	Unknown	Unknown	Unknown	Unknown	Unknown	Unknown	Unknown
JQ434711	Iran		2011	Unknown	Unknown	Unknown	Unknown	Unknown	Unknown	Unknown
JQ434712	Iran		2010	Unknown	Unknown	Unknown	Unknown	Unknown	Unknown	Unknown
JQ434713	Iran		2009	Unknown	Unknown	Unknown	Unknown	Unknown	Unknown	Unknown
JQ434714	Iran		2010	Unknown	Unknown	Unknown	Unknown	Unknown	Unknown	Unknown
JQ434715	Iran		2010	Unknown	Unknown	Unknown	Unknown	Unknown	Unknown	Unknown
JQ434716	Iran		2010	Unknown	Unknown	Unknown	Unknown	Unknown	Unknown	Unknown
JQ434717	Iran		2010	Unknown	Unknown	Unknown	Unknown	Unknown	Unknown	Unknown
JQ434718	Iran		2010	Unknown	Unknown	Unknown	Unknown	Unknown	Unknown	Unknown
JQ434719	Iran		2010	Unknown	Unknown	Unknown	Unknown	Unknown	Unknown	Unknown
JQ434720	Iran		2010	Unknown	Unknown	Unknown	Unknown	Unknown	Unknown	Unknown
JQ434721	Iran		2010	Unknown	Unknown	Unknown	Unknown	Unknown	Unknown	Unknown
JQ434722	Iran		2010	Unknown	Unknown	Unknown	Unknown	Unknown	Unknown	Unknown
JQ434723	Iran		2011	Unknown	Unknown	Unknown	Unknown	Unknown	Unknown	Unknown
JQ434724	Iran		2009	Unknown	Unknown	Unknown	Unknown	Unknown	Unknown	Unknown
JQ434725	Iran		2009	Unknown	Unknown	Unknown	Unknown	Unknown	Unknown	Unknown
JQ434726	Iran		2009	Unknown	Unknown	Unknown	Unknown	Unknown	Unknown	Unknown
JQ434727	Iran		2009	Unknown	Unknown	Unknown	Unknown	Unknown	Unknown	Unknown
JQ434728	Iran		2009	Unknown	Unknown	Unknown	Unknown	Unknown	Unknown	Unknown
JQ434729	Iran		2010	Unknown	Unknown	Unknown	Unknown	Unknown	Unknown	Unknown
JQ434730	Iran		2010	Unknown	Unknown	Unknown	Unknown	Unknown	Unknown	Unknown
JQ434732	Iran		2010	Unknown	Unknown	Unknown	Unknown	Unknown	Unknown	Unknown
JQ434733	Iran		2011	Unknown	Unknown	Unknown	Unknown	Unknown	Unknown	Unknown
JQ434734	Iran		2011	Unknown	Unknown	Unknown	Unknown	Unknown	Unknown	Unknown
JQ434735	Iran		2010	Unknown	Unknown	Unknown	Unknown	Unknown	Unknown	Unknown
JQ434736	Iran		2010	Unknown	Unknown	Unknown	Unknown	Unknown	Unknown	Unknown
JQ434737	Iran		2011	Unknown	Unknown	Unknown	Unknown	Unknown	Unknown	Unknown
JQ434738	Iran		2011	Unknown	Unknown	Unknown	Unknown	Unknown	Unknown	Unknown
JQ434739	Iran		2011	Unknown	Unknown	Unknown	Unknown	Unknown	Unknown	Unknown
JQ434740	Iran		2011	Unknown	Unknown	Unknown	Unknown	Unknown	Unknown	Unknown
JQ434741	Iran		2011	Unknown	Unknown	Unknown	Unknown	Unknown	Unknown	Unknown
JQ434742	Iran		2011	Unknown	Unknown	Unknown	Unknown	Unknown	Unknown	Unknown
JQ434743	Iran		2011	Unknown	Unknown	Unknown	Unknown	Unknown	Unknown	Unknown
JQ434744	Iran		2011	Unknown	Unknown	Unknown	Unknown	Unknown	Unknown	Unknown
JQ434745	Iran		2011	Unknown	Unknown	Unknown	Unknown	Unknown	Unknown	Unknown
JQ434746	Iran		2011	Unknown	Unknown	Unknown	Unknown	Unknown	Unknown	Unknown
JQ434747	Iran		2011	Unknown	Unknown	Unknown	Unknown	Unknown	Unknown	Unknown
JQ434748	Iran		2011	Unknown	Unknown	Unknown	Unknown	Unknown	Unknown	Unknown
JQ434749	Iran		2011	Unknown	Unknown	Unknown	Unknown	Unknown	Unknown	Unknown
JQ434750	Iran		2010	Unknown	Unknown	Unknown	Unknown	Unknown	Unknown	Unknown
JQ434750	Iran		2010	Unknown	Unknown	Unknown	Unknown	Unknown	Unknown	Unknown
KF029508	Iran		2011	Unknown	Unknown	Unknown	Unknown	Unknown	Unknown	Unknown
KF029509	Iran		2011	Unknown	Unknown	Unknown	Unknown	Unknown	Unknown	Unknown
KF029510	Iran		2011	Unknown	Unknown	Unknown	Unknown	Unknown	Unknown	Unknown
KF029511	Iran		2011	Unknown	Unknown	Unknown	Unknown	Unknown	Unknown	Unknown
KF029512	Iran		2011	Unknown	Unknown	Unknown	Unknown	Unknown	Unknown	Unknown
KF029513	Iran		2011	Unknown	Unknown	Unknown	Unknown	Unknown	Unknown	Unknown
KF029514	Iran		2011	Unknown	Unknown	Unknown	Unknown	Unknown	Unknown	Unknown
KF029515	Iran		2011	Unknown	Unknown	Unknown	Unknown	Unknown	Unknown	Unknown
KF029516	Iran		2011	Unknown	Unknown	Unknown	Unknown	Unknown	Unknown	Unknown
KF029517	Iran		2011	Unknown	Unknown	Unknown	Unknown	Unknown	Unknown	Unknown
KF029518	Iran		2011	Unknown	Unknown	Unknown	Unknown	Unknown	Unknown	Unknown
KF029519	Iran		2011	Unknown	Unknown	Unknown	Unknown	Unknown	Unknown	Unknown
KF029520	Iran		2011	Unknown	Unknown	Unknown	Unknown	Unknown	Unknown	Unknown
KF029521	Iran		2011	Unknown	Unknown	Unknown	Unknown	Unknown	Unknown	Unknown
KF029524	Iran		2011	Unknown	Unknown	Unknown	Unknown	Unknown	Unknown	Unknown
KF029523	Iran		2011	Unknown	Unknown	Unknown	Unknown	Unknown	Unknown	Unknown
KF029524	Iran		2011	Unknown	Unknown	Unknown	Unknown	Unknown	Unknown	Unknown
KF029525	Iran		2011	Unknown	Unknown	Unknown	Unknown	Unknown	Unknown	Unknown
KF029526	Iran		2011	Unknown	Unknown	Unknown	Unknown	Unknown	Unknown	Unknown
KF029527	Iran		2011	Unknown	Unknown	Unknown	Unknown	Unknown	Unknown	Unknown
KF029528	Iran		2011	Unknown	Unknown	Unknown	Unknown	Unknown	Unknown	Unknown
KF029529	Iran		2011	Unknown	Unknown	Unknown	Unknown	Unknown	Unknown	Unknown
KF029530	Iran		2011	Unknown	Unknown	Unknown	Unknown	Unknown	Unknown	Unknown
KF029532	Iran		2011	Unknown	Unknown	Unknown	Unknown	Unknown	Unknown	Unknown
KF029533	Iran		2011	Unknown	Unknown	Unknown	Unknown	Unknown	Unknown	Unknown
KF029534	Iran		2011	Unknown	Unknown	Unknown	Unknown	Unknown	Unknown	Unknown
KF029536	Iran		2011	Unknown	Unknown	Unknown	Unknown	Unknown	Unknown	Unknown
KF029537	Iran		2011	Unknown	Unknown	Unknown	Unknown	Unknown	Unknown	Unknown
KF029538	Iran		2011	Unknown	Unknown	Unknown	Unknown	Unknown	Unknown	Unknown
KF029541	Iran		2011	Unknown	Unknown	Unknown	Unknown	Unknown	Unknown	Unknown
KF029542	Iran		2011	Unknown	Unknown	Unknown	Unknown	Unknown	Unknown	Unknown
KF029543	Iran		2011	Unknown	Unknown	Unknown	Unknown	Unknown	Unknown	Unknown
KF029544	Iran		2011	Unknown	Unknown	Unknown	Unknown	Unknown	Unknown	Unknown
KF029545	Iran		2011	Unknown	Unknown	Unknown	Unknown	Unknown	Unknown	Unknown
KF029546	Iran		2011	Unknown	Unknown	Unknown	Unknown	Unknown	Unknown	Unknown
KF029547	Iran		2011	Unknown	Unknown	Unknown	Unknown	Unknown	Unknown	Unknown
KF029548	Iran		2011	Unknown	Unknown	Unknown	Unknown	Unknown	Unknown	Unknown
KF029541	Iran		2011	Unknown	Unknown	Unknown	Unknown	Unknown	Unknown	Unknown
KF029550	Iran		2011	Unknown	Unknown	Unknown	Unknown	Unknown	Unknown	Unknown
KF029551	Iran		2011	Unknown	Unknown	Unknown	Unknown	Unknown	Unknown	Unknown
KF029552	Iran		2011	Unknown	Unknown	Unknown	Unknown	Unknown	Unknown	Unknown
KF029553	Iran		2011	Unknown	Unknown	Unknown	Unknown	Unknown	Unknown	Unknown
KF029554	Iran		2011	Unknown	Unknown	Unknown	Unknown	Unknown	Unknown	Unknown
KF029655	Iran		2011	Unknown	Unknown	Unknown	Unknown	Unknown	Unknown	Unknown
KF029556	Iran		2011	Unknown	Unknown	Unknown	Unknown	Unknown	Unknown	Unknown
KF029557	Iran		2011	Unknown	Unknown	Unknown	Unknown	Unknown	Unknown	Unknown
KF029558	Iran		2011	Unknown	Unknown	Unknown	Unknown	Unknown	Unknown	Unknown
KF029559	Iran		2011	Unknown	Unknown	Unknown	Unknown	Unknown	Unknown	Unknown
KF029560	Iran		2011	Unknown	Unknown	Unknown	Unknown	Unknown	Unknown	Unknown
KF029561	Iran		2011	Unknown	Unknown	Unknown	Unknown	Unknown	Unknown	Unknown
KF029562	Iran		2011	Unknown	Unknown	Unknown	Unknown	Unknown	Unknown	Unknown
KF029563	Iran		2011	Unknown	Unknown	Unknown	Unknown	Unknown	Unknown	Unknown
KF029565	Iran		2011	Unknown	Unknown	Unknown	Unknown	Unknown	Unknown	Unknown
KF029566	Iran		2011	Unknown	Unknown	Unknown	Unknown	Unknown	Unknown	Unknown
KF029567	Iran		2011	Unknown	Unknown	Unknown	Unknown	Unknown	Unknown	Unknown
KF029569	Iran		2011	Unknown	Unknown	Unknown	Unknown	Unknown	Unknown	Unknown
KF029570	Iran		2011	Unknown	Unknown	Unknown	Unknown	Unknown	Unknown	Unknown
KF029571	Iran		2011	Unknown	Unknown	Unknown	Unknown	Unknown	Unknown	Unknown
KF029573	Iran		2011	Unknown	Unknown	Unknown	Unknown	Unknown	Unknown	Unknown
KF029574	Iran		2011	Unknown	Unknown	Unknown	Unknown	Unknown	Unknown	Unknown
KF029577	Iran		2011	Unknown	Unknown	Unknown	Unknown	Unknown	Unknown	Unknown
KF029580	Iran		2011	Unknown	Unknown	Unknown	Unknown	Unknown	Unknown	Unknown
KF029582	Iran		2011	Unknown	Unknown	Unknown	Unknown	Unknown	Unknown	Unknown
KF029584	Iran		2011	Unknown	Unknown	Unknown	Unknown	Unknown	Unknown	Unknown
KF029585	Iran		2011	Unknown	Unknown	Unknown	Unknown	Unknown	Unknown	Unknown
KF029586	Iran		2011	Unknown	Unknown	Unknown	Unknown	Unknown	Unknown	Unknown
KF029587	Iran		2011	Unknown	Unknown	Unknown	Unknown	Unknown	Unknown	Unknown
KF544024	Iran		2011	IV Drug User	Male	Unknown	Yes	Unknown	Unknown	Unknown
KF544025	Iran		2011	IV Drug User	Male	Unknown	Yes	Unknown	Unknown	Unknown
KF544026	Iran		2011	IV Drug User	Male	Unknown	Yes	Unknown	Unknown	Unknown
KF544027	Iran		2011	IV Drug User	Male	Unknown	Yes	Unknown	Unknown	Unknown
KF544028	Iran		2011	IV Drug User	Male	Unknown	Yes	Unknown	Unknown	Unknown
KF544029	Iran		2011	IV Drug User	Male	Unknown	Yes	Unknown	Unknown	Unknown
KF544031	Iran		2011	IV Drug User	Male	Unknown	Yes	Unknown	Unknown	Unknown
KF544032	Iran		2011	IV Drug User	Male	Unknown	Yes	Unknown	Unknown	Unknown
KF544033	Iran		2011	IV Drug User	Male	Unknown	Yes	Unknown	Unknown	Unknown
KF544034	Iran		2011	IV Drug User	Male	Unknown	Yes	Unknown	Unknown	Unknown
KF544035	Iran		2011	IV Drug User	Male	Unknown	Yes	Unknown	Unknown	Unknown
KF544036	Iran		2011	IV Drug User	Male	Unknown	Yes	Unknown	Unknown	Unknown
KF544037	Iran		2011	IV Drug User	Male	Unknown	Yes	Unknown	Unknown	Unknown
KF544038	Iran		2011	IV Drug User	Male	Unknown	Yes	Unknown	Unknown	Unknown
KF544039	Iran		2011	IV Drug User	Male	Unknown	Yes	Unknown	Unknown	Unknown
KF544040	Iran		2011	IV Drug User	Male	Unknown	Yes	Unknown	Unknown	Unknown
KF544041	Iran		2011	IV Drug User	Male	Unknown	Yes	Unknown	Unknown	Unknown
KF544042	Iran		2011	IV Drug User	Male	Unknown	Yes	Unknown	Unknown	Unknown
KF544043	Iran		2011	IV Drug User	Male	Unknown	Yes	Unknown	Unknown	Unknown
KF544044	Iran		2011	IV Drug User	Male	Unknown	Yes	Unknown	Unknown	Unknown
KF544045	Iran		2011	IV Drug User	Male	Unknown	Yes	Unknown	Unknown	Unknown
KF544046	Iran		2011	IV Drug User	Male	Unknown	Yes	Unknown	Unknown	Unknown
KF544047	Iran		2011	IV Drug User	Male	Unknown	Yes	Unknown	Unknown	Unknown
KF544048	Iran		2011	IV Drug User	Male	Unknown	Yes	Unknown	Unknown	Unknown
KF544049	Iran		2011	IV Drug User	Male	Unknown	Yes	Unknown	Unknown	Unknown
KF544051	Iran		2011	IV Drug User	Male	Unknown	Yes	Unknown	Unknown	Unknown
KF544052	Iran		2011	IV Drug User	Male	Unknown	Yes	Unknown	Unknown	Unknown
KF544053	Iran		2011	IV Drug User	Male	Unknown	Yes	Unknown	Unknown	Unknown
KF544054	Iran		2011	IV Drug User	Male	Unknown	Yes	Unknown	Unknown	Unknown
KF544056	Iran		2011	IV Drug User	Male	Unknown	Yes	Unknown	Unknown	Unknown
KF544057	Iran		2011	IV Drug User	Male	Unknown	Yes	Unknown	Unknown	Unknown
KF544060	Iran		2011	IV Drug User	Male	Unknown	Yes	Unknown	Unknown	Unknown
KF544061	Iran		2011	IV Drug User	Male	Unknown	Yes	Unknown	Unknown	Unknown
KF544062	Iran		2011	IV Drug User	Male	Unknown	Yes	Unknown	Unknown	Unknown
KF544063	Iran		2011	IV Drug User	Male	Unknown	Yes	Unknown	Unknown	Unknown
KF544064	Iran		2012	IV Drug User	Male	Unknown	Yes	Unknown	Unknown	Unknown
KF544065	Iran		2012	IV Drug User	Male	Unknown	Yes	Unknown	Unknown	Unknown
KF544066	Iran		2012	IV Drug User	Male	Unknown	Yes	Unknown	Unknown	Unknown
KF544068	Iran		2012	IV Drug User	Male	Unknown	Yes	Unknown	Unknown	Unknown
KF544069	Iran		2012	IV Drug User	Male	Unknown	Yes	Unknown	Unknown	Unknown
KF544070	Iran		2012	IV Drug User	Male	Unknown	Yes	Unknown	Unknown	Unknown
KF544071	Iran		2012	Sex Worker	Female	Unknown	No	Unknown	Unknown	Unknown
KF544072	Iran		2012	Sex Worker	Female	Unknown	No	Unknown	Unknown	Unknown
KF544073	Iran		2012	Sex Worker	Female	Unknown	No	Unknown	Unknown	Unknown
KF544074	Iran		2012	Sex Worker	Female	Unknown	No	Unknown	Unknown	Unknown
KF544076	Iran		2012	Sex Worker	Female	Unknown	No	Unknown	Unknown	Unknown
KF544077	Iran		2012	Sex Worker	Female	Unknown	No	Unknown	Unknown	Unknown
KF544078	Iran		2012	Sex Worker	Female	Unknown	No	Unknown	Unknown	Unknown
KF544079	Iran		2012	Sex Worker	Female	Unknown	No	Unknown	Unknown	Unknown
KF544080	Iran		2012	Sex Worker	Female	Unknown	No	Unknown	Unknown	Unknown
KF544081	Iran		2012	Sex Worker	Female	Unknown	No	Unknown	Unknown	Unknown
KF544082	Iran		2012	Sex Worker	Female	Unknown	No	Unknown	Unknown	Unknown
EF158040	Afghanistan	Kabul	2005	IV Drug User	Male	No Formal Education	Yes	Yes	Yes	Yes (To Iran and Pakistan in the past 10 years)
EF158041	Afghanistan	Kabul	2005	IV Drug User	Male	No Formal Education	Yes	Yes	Yes	Yes (To Iran and Pakistan in the past 10 years)
EF158042	Afghanistan	Kabul	2005	IV Drug User	Male	No Formal Education	Yes	Yes	Yes	Yes (To Iran and Pakistan in the past 10 years)
EF158043	Afghanistan	Kabul	2005	IV Drug User	Male	No Formal Education	Yes	Yes	Yes	Yes (To Iran and Pakistan in the past 10 years)
GQ477442	Afghanistan	Herat	2006	IV Drug User	Male	Unknown	Yes	Unknown	Unknown	Yes (to the neighboring countries)
GQ477443	Afghanistan	Herat	2006	IV Drug User	Male	Unknown	Yes	Unknown	Unknown	Yes (to the neighboring countries)
GQ477444	Afghanistan	Herat	2006	IV Drug User	Male	Unknown	Yes	Unknown	Unknown	Yes (to the neighboring countries)
GQ477445	Afghanistan	Herat	2006	IV Drug User	Male	Unknown	Yes	Unknown	Unknown	Yes (to the neighboring countries)
GQ477446	Afghanistan	Herat	2007	IV Drug User	Male	Unknown	Yes	Unknown	Unknown	Yes (to the neighboring countries)
GQ477448	Afghanistan	Herat	2007	IV Drug User	Male	Unknown	Yes	Unknown	Unknown	Yes (to the neighboring countries)
GQ477449	Afghanistan	Herat	2007	IV Drug User	Male	Unknown	Yes	Unknown	Unknown	Yes (to the neighboring countries)
GQ477450	Afghanistan	Herat	2006	IV Drug User	Male	Unknown	Yes	Unknown	Unknown	Yes (to the neighboring countries)
GQ477451	Afghanistan	Herat	2006	IV Drug User	Male	Unknown	Yes	Unknown	Unknown	Yes (to the neighboring countries)
Parental subtype A1 and subtype D
gag_1	gag_2	pol_1	pol_2
AY322184	AY322184	AY492783	AF004885
AF539405	GQ431391	AY492758	AF457052
AF004885	GQ431965	AY322189	AF457053
AY322190	GQ432033	AY492760	AF457055
AY322193	GQ430558	AY492771	AF457063
AF457063	GQ430614	AY492779	AF457065
AF457065	AY492766	AY492789	AF457066
AF457075	GQ431220	AY492788	AF457067
AF457052	GQ431357	AF457090	AF457068
AF457053	AY322190	HQ993590	AF457069
AF457055	AY492761	HQ993593	AF457070
AF457066	GQ431416	HQ993594	AF457075
AF457067	GQ432747	HQ993595	AF457077
AF457068	AY492780	HQ993599	AF457079
AF457069	AF457063	HQ993601	AF457080
AF457070	AF457065	HQ993604	AF457081
AF457077	DQ367283	HQ993605	AF457083
AF457079	AF457075	HQ993612	AF457084
AF457080	AY492777	JN630895	AF457086
AF457081	AF457070	HQ993641	AF457089
AF457083	AF457077	HQ993656	AF539405
AF457084	AF457089	HQ993779	AY322184
AF457086	KF716474	HQ993795	AY322190
AF457089	JF808148	HQ993662	AY322193
EF545108	JF808144	HQ993663	EU110087
JQ292892	JF808172	HQ993799	EU110088
AY500393	JF808151	HQ993673	EU110092
EF545109	JF808154	HQ993682	EU110094
JQ292895	JF808156	JN630897	FJ623475
JQ292896	JF808171	HQ993707	FJ623476
JQ292897	JF808159	HQ993739	FJ623477
JQ292898	JF808160	HQ993751	FJ623478
JQ292899	JF808163	HQ993753	FJ623479
JQ292900	JF808164	HQ993755	FJ623480
JQ292891	JF808165	HQ993807	FJ623481
KF716491	JF808166	HQ993810	FJ623482
KF716492	JF808168	HQ993852	FJ623483
FJ864679	JF808169	HQ993869	FJ623484
JQ292893	JF808170	HQ993895	FJ623485
JQ292894	DQ375301	HQ993900	FJ623486
JX500696	DQ375314	JN630905	FJ623487
JX500695	M62320	HQ993913	FJ623488
JX500694	AB098332	HQ993921	KF716474
M62320	AF484512	HQ993924	KF716475
AB253428	AY803355	HQ993929	M62320
AB098332	AY803361	HQ993942	KP109490
AF484507	EF186094	HQ993947	KF859745
AF484508	EF186109	HQ993949	KF716486
AF484509	JX202934	HQ993955	KF716478
AF484512	HQ702731	HQ993975	JX236676
AF484478	KF716478	JQ480187	JX236671
AF484493	KP109490	JN132306	JX236669
AY803357	M62320	JN393302	AF484512
AY803401	AB253428	KF716476	AF484509
AY803361	AB098332	AB485650	AF484508
AY803366	AF484512	AY713418	AF484507
AY803370	AY803402	U88824	AF484493
AY803377	AY803380	AF484502	AF484478
AY803382	EF186096	AF484504	AB253428
AY803385	EF186172	AF484505	AB098332
AY803389	EF186169	AF484506	AF004885
AY803390	HQ702722	AF484512	AF457052
AY803394	HQ702723	AF484514	AF457053
AY803395		AF484513	AF457055
EF186152		AF484516	AF457063
EF186154		AF484518	AF457065
EF186156		AF484477	AF457066
EF186157		AY304496	AF457067
EF186163		AF484480	AF457068
EF186166		AF484481	AF457069
EF186096		AF484483	AF457070
EF186097		AF484485	AF457075
EF186098		AF484486	AF457077
EF186103		AF484487	AF457079
EF186105		AF484515	AF457080
EF186111		AF484489	AF457081
JX202785		AF484519	AF457083
JX202868		AF484490	AF457084
JX202934		AF484494	AF457086
HQ702688		AF484495	AF457089
HQ702697		AF484497	AF539405
HQ702723		AF484498	AY322184
HQ702724		AF484499	AY322190
HQ702726		JX202796	AY322193
HQ702728		EF186201	EU110087
HQ702729		EF186202	EU110088
KF716478		EF186208	EU110092
KP109490		EF186209	EU110094
KF859745		EF186212	FJ623475
KF716486		EF186213	FJ623476
AB098332		EF186214	FJ623477
AB253428		EF186215	FJ623478
AB485632		EF186216	FJ623479
AF106183		EF186217	FJ623480
AF484478		EF186219	FJ623481
AF484493		EF186220	FJ623482
AF484507		EF186222	FJ623483
AF484508		EF186132	FJ623484
AF484509		EF186135	FJ623485
AF484512		EF186136
AY803355		EF186139
AY803357		EF186141
AY803360		EF186144
AY803361		EF186147
AY803364		EF186148
AY803366		EF186149
AY803370		JX202818
AY803376		JX202837
AY803377		JX202892
AY803378		JQ480235
AY803380		JQ480239
AY803381		JQ480264
AY803382		JQ480267
AY803383		JQ480269
AY803384		JX202880
AY803385		HQ995309
AY803389		HQ995311
AY803390		HQ994921
AY803392		HQ995312
AY803394		HQ994925
AY803395		HQ995319
AY803400		HQ995320
AY803401		JX498983
AY803402		JX498987
AY803403		JX498991
AY803406		JX498996
EF186094		JX498984
EF186096		JX498997
EF186097		JX499003
EF186098		JX499009
EF186099		JX499017
EF186101		JX499011
EF186103		JX499013
EF186105		JX499015
EF186108		KF716479
EF186109		JX181984
EF186111		JX181986
EF186152		JX181987
EF186154		JX181990
EF186156		JX181994
EF186157		JX182000
EF186162
EF186163
EF186166
HQ423834
Excluded Sequences due to drug resistant mutations
CRF35_AD	Parental subtype A1 and subtype D
AB703607	AF484511
KF029555	HQ994924
JQ434697	HQ993896
KF029522	HQ993948
AF539405	JX181983
JQ434751	JX181988
JQ434731	JX181989
JQ434701	AF539405
KF029549
KF029750
